# Supplementary material for: Garbage in, garbage out: how reliable training data improved a virtual screening approach against SARS-CoV-2 MPro
Source: Front Pharmacol. 2023 Jun 22;14:1193282. doi: 10.3389/fphar.2023.1193282 (PMC10323144; doi:10.3389/fphar.2023.1193282)
Supplement: Supplementary file 1 [file DataSheet3.CSV]

SMILES
O=c1[nH]c(CCl)nc2scc(-c3ccc(F)cc3)c12
O=c1c2ccccc2sn1Cc1ccccc1
O=C(Cn1ccnc1-n1sc2ccccc2c1=O)NCc1ccccc1
COc1c(O)ccc2c(CCl)cc(=O)oc12
CCCCCCCCCCCCCCCCn1cc[n+](Cc2ccccc2)c1C
O=c1[nH]c(=O)c2c(Cl)cc(Cl)cc2[nH]1
Clc1ccc(Nc2nc(-c3ccccc3)cs2)cc1
O=c1c(O)c(-c2ccc(O)cc2O)oc2cc(O)cc(O)c12
[O-][n+]1cc[n+]([O-])c2ccccc21
CSc1nc2cc(Cc3cccc(Cl)c3Cl)c(Cl)cc2[nH]1
[O-][n+]1onc2cc(Cl)c(Cl)cc21
[O-][n+]1onc2c(Cl)cc(Cl)cc21
Oc1cc(O)cc(C=Cc2ccc(O)c(O)c2)c1
CSc1nc2cc(Cl)c(C(=O)Nc3nc4cc(Oc5cccc(Cl)c5Cl)c(Cl)cc4[nH]3)cc2n1C
[O-][n+]1onc2ccc(C=Cc3ccc(Cl)cc3)cc21
O=C(C=Cc1ccc2no[n+]([O-])c2c1)c1ccc(Cl)cc1
O=C1C(=CC=Cc2cccs2)CCC1=CC=Cc1cccs1
Cc1cccc2c(=O)n(Cc3ccccc3)sc12
O=C(C=Cc1ccc2ccccc2c1)c1c(O)ccc2ccccc12
[O-][n+]1onc2ccc(C=CSc3ccc(Cl)cc3)cc21
O=C(C=Cc1cccc2ccccc12)c1c(O)ccc2ccccc12
O=C(C=Cc1ccc2ccccc2c1)c1ccccc1O
CS(=O)(=O)c1ccc(C=CC(=O)c2ccccc2)cc1
O=C(C=Cc1ccc2ccccc2c1)c1ccc2ccccc2c1O
O=C(C=Cc1ccco1)c1ccccc1O
[O-][n+]1onc2ccc(C=C[S+]([O-])c3ccc(Cl)cc3)cc21
Oc1c(Cl)cc(Cl)c2cccnc12
OCCCCCCCCCCCCCCCCn1ccnc1
OCCCCCCCCCCCCn1ccnc1
CCCCCCCCCCCCCCCCn1ccnc1
COC(=O)CCCCCCCCCCCCCCCn1ccnc1
c1ccc(Cn2cccc2)cc1
Cc1ccc(CCl)c2ccccc12
CCCCCCCCCCCCCn1ccnc1
O=Cc1cc(-c2cccnc2)n(-c2ccccc2)n1
OCCCCCCCCCCn1ccnc1
c1ccc(Cn2ccc3ccccc32)cc1
COC(=O)CCCCCCCCCCCn1ccnc1
O=C1C(Oc2ccccc2)C(c2ccc(-c3ccc(Cl)cc3)cc2)N1Cc1ccccc1
O=C(C(=O)c1ccccc1)c1ccccc1
COC(=O)c1ccc(C=Cc2ccc(Cl)cc2)cc1
O=C(CC(=O)c1ccc2ccccc2c1)c1ccccc1
COc1cccc(-c2ccccc2)c1
