# Supplementary material for: Garbage in, garbage out: how reliable training data improved a virtual screening approach against SARS-CoV-2 MPro
Source: Front Pharmacol. 2023 Jun 22;14:1193282. doi: 10.3389/fphar.2023.1193282 (PMC10323144; doi:10.3389/fphar.2023.1193282)
Supplement: Supplementary file 3 [file DataSheet1.CSV]

Molecule name/code	Class	SMILES
Narlaprevir	1	CCCCC(NC(=O)C1C2C(CN1C(=O)C(NC(=O)NC1(CS(=O)(=O)C(C)(C)C)CCCCC1)C(C)(C)C)C2(C)C)C(=O)C(=O)NC1CC1
MG-132	1	CC(C)CC(C=O)NC(=O)C(CC(C)C)NC(=O)C(CC(C)C)NC(=O)OCc1ccccc1
Calpain inhibitor I	1	CCCCC(C=O)NC(=O)C(CC(C)C)NC(=O)C(CC(C)C)NC(C)=O
MG-115	1	CCCC(C=O)NC(=O)C(CC(C)C)NC(=O)C(CC(C)C)NC(=O)OCc1ccccc1
Calpain inhibitor II	1	CSCCC(C=O)NC(=O)C(CC(C)C)NC(=O)C(CC(C)C)NC(C)=O
Calpain inhibitor XII	1	CCCC(NC(=O)C(CC(C)C)NC(=O)OCc1ccccc1)C(=O)C(=O)NCc1ccccn1
GC-376	1	CC(C)CC(NC(=O)OCc1ccccc1)C(=O)NC(CC1CCNC1=O)C(O)S(=O)(=O)O
Baicalein	1	O=c1cc(-c2ccccc2)oc2cc(O)c(O)c(O)c12
Scutellarein	1	O=c1cc(-c2ccc(O)cc2)oc2cc(O)c(O)c(O)c12
Forsythoside A	1	CC1OC(OCC2OC(OCCc3ccc(O)c(O)c3)C(O)C(O)C2OC(=O)C=Cc2ccc(O)c(O)c2)C(O)C(O)C1O
Forsythoside B	1	CC1OC(OC2C(O)C(OCCc3ccc(O)c(O)c3)OC(COC3OCC(O)(CO)C3O)C2OC(=O)C=Cc2ccc(O)c(O)c2)C(O)C(O)C1O
Forsythoside E	1	CC1OC(OCC2OC(OCCc3ccc(O)c(O)c3)C(O)C(O)C2O)C(O)C(O)C1O
Forsythoside I	1	CC1OC(OCC2OC(OCCc3ccc(O)c(O)c3)C(O)C(OC(=O)C=Cc3ccc(O)c(O)c3)C2O)C(O)C(O)C1O
compound 11r	1	O=C(C=Cc1ccccc1)NC(CC1CCCCC1)C(=O)NC(CC1CCNC1=O)C(=O)C(=O)NCc1ccccc1
compound 13a	1	CC(C)(C)OC(=O)Nc1cccn(C(CC2CCCCC2)C(=O)NC(CC2CCNC2=O)C(=O)C(=O)NC2CC2)c1=O
compound 13b	1	CC(C)(C)OC(=O)Nc1cccn(C(CC2CC2)C(=O)NC(CC2CCNC2=O)C(=O)C(=O)NC2CC2)c1=O
11a	1	O=CC(CC1CCNC1=O)NC(=O)C(CC1CCCCC1)NC(=O)c1cc2ccccc2[nH]1
11b	1	O=CC(CC1CCNC1=O)NC(=O)C(Cc1cccc(F)c1)NC(=O)c1cc2ccccc2[nH]1
Disulfiram	1	CCC(CC)C(=S)SSC(=S)N(CC)CC
Tideglusib	1	O=c1sn(-c2cccc3ccccc23)c(=O)n1Cc1ccccc1
Carmofur	1	CCCCCCNC(=O)n1cc(C)c(=O)[nH]c1=O
COV19001	1	O=c1[nH]sc2ccccc12
COV19003	1	O=c1c2ccccc2sn1Cc1ccc(F)cc1
COV19004	1	O=c1c2ccccc2sn1Cc1ccc(C(F)(F)F)cc1
COV19006	1	Cc1cc(Cl)cc2sn(Cc3ccccc3)c(=O)c12
COV19009	1	COc1ccc(Cn2sc3ccccc3c2=O)cc1
COV19010	1	O=c1c2ccccc2sn1-c1ccccc1
COV19011	1	Cc1cccc(Cl)c1-n1sc2ccccc2c1=O
COV19012	1	O=c1c2ccccc2sn1-c1ccc(C(F)(F)F)cc1
COV19013	1	O=c1c2ccccc2sn1-c1ccc2ccccc2c1
COV19014	1	O=c1c2ccccc2sn1-c1ccc([N+](=O)[O-])cc1
COV19015	1	Cc1ccc(-n2sc3ccccc3c2=O)cc1
COV19016	1	O=c1c2ccccc2sn1-c1ccc(Cl)cc1
COV19018	1	Cc1ccc(-n2sc3cc(Cl)cc(C)c3c2=O)cc1
COV19019	1	CCOC(=O)c1ncc(-n2sc3ccccc3c2=O)s1
COV19020	1	O=C1NCCCCC1n1sc2ccccc2c1=O
COV19021	1	O=c1c2ccccc2sn1-c1nc2cc(Sc3ccccc3)ccc2[nH]1
COV19497	1	O=S(=O)(C=Cc1ccc2no[n+]([O-])c2c1)c1ccccc1
COV19499	1	O=S(=O)(C=Cc1ccc2no[n+]([O-])c2c1)c1ccc(Cl)cc1
COV19500	1	O=S(=O)(C=Cc1ccc2no[n+]([O-])c2c1)c1ccc(F)cc1
COV19501	1	[O-][n+]1onc2ccc(C=CSc3ccc(F)cc3)cc21
COV19186	1	CC(=O)OCC1OC(OC(C)=O)C(NC(=O)C(Cc2ccccc2)NC(=O)CN2CCCC(NC(=O)OC(C)(C)C)C2=O)C(OC(C)=O)C1OC(C)=O
GRL-172	1	O=C(Oc1cncc(Cl)c1)c1cccc2c1CCN2
5h	1	COc1cccc2[nH]c(C(=O)NC(CC(C)C)C(=O)NC(CC3CCNC3=O)C(=O)c3nc4ccccc4s3)cc12
UAWJ246	1	CC(C)CC(NC(=O)OCc1ccccc1)C(=O)NC(CC1CCNC1=O)C(=O)C(=O)NC1CC1
UAWJ247	1	O=C(NC(Cc1ccccc1)C(=O)NC(CC1CCNC1=O)C(O)S(=O)(=O)O)OCc1ccccc1
UAWJ248	1	CC(C)CC(NC(=O)OCc1ccccc1)C(=O)NC(CC(C)C)C(=O)NC(CC1CCNC1=O)C(=O)C(=O)NC1CC1
2	1	N#Cc1ccccc1-c1cc(-c2cccc(Cl)c2)c(=O)n(-c2cccnc2)c1
3	1	O=c1[nH]cc(-c2cc(-c3cccc(Cl)c3)c(=O)n(-c3cccnc3)c2)c(=O)[nH]1
4	1	N#Cc1ccccc1-c1cc(-c2cc(Cl)cc(Cl)c2)c(=O)n(-c2cccnc2)c1
5	1	CCCOc1cc(Cl)cc(-c2cc(-c3ccccc3C#N)cn(-c3cccnc3)c2=O)c1
6	1	COCCOc1cc(Cl)cc(-c2cc(-c3ccccc3C#N)cn(-c3cccnc3)c2=O)c1
7	1	N#Cc1ccccc1-c1cc(-c2cc(Cl)cc(OCc3ccccc3)c2)c(=O)n(-c2cccnc2)c1
8	1	N#Cc1ccccc1-c1cc(-c2cc(Cl)cc(OCCc3ccccc3)c2)c(=O)n(-c2cccnc2)c1
9	1	CCCOc1cc(Cl)cc(-c2cc(-c3ccccc3C#N)cn(-c3cncnc3)c2=O)c1
10	1	COc1cc(Cl)cc(-c2cc(-c3c[nH]c(=O)[nH]c3=O)cn(-c3cccnc3)c2=O)c1
11	1	CCCOc1cc(Cl)cc(-c2cc(-c3c[nH]c(=O)[nH]c3=O)cn(-c3cccnc3)c2=O)c1
12	1	CCCCOc1cc(Cl)cc(-c2cc(-c3c[nH]c(=O)[nH]c3=O)cn(-c3cccnc3)c2=O)c1
13	1	CCCCCOc1cc(Cl)cc(-c2cc(-c3c[nH]c(=O)[nH]c3=O)cn(-c3cccnc3)c2=O)c1
14	1	O=c1[nH]cc(-c2cc(-c3cc(Cl)cc(OCc4ccccc4)c3)c(=O)n(-c3cccnc3)c2)c(=O)[nH]1
15	1	O=c1[nH]cc(-c2cc(-c3cc(Cl)cc(OCCc4ccccc4)c3)c(=O)n(-c3cccnc3)c2)c(=O)[nH]1
16	1	Cc1ccccc1COc1cc(Cl)cc(-c2cc(-c3c[nH]c(=O)[nH]c3=O)cn(-c3cccnc3)c2=O)c1
17	1	Cc1cccc(COc2cc(Cl)cc(-c3cc(-c4c[nH]c(=O)[nH]c4=O)cn(-c4cccnc4)c3=O)c2)c1
18	1	O=c1[nH]cc(-c2cc(-c3cc(Cl)cc(OCc4ccccc4F)c3)c(=O)n(-c3cccnc3)c2)c(=O)[nH]1
19	1	O=c1[nH]cc(-c2cc(-c3cc(Cl)cc(OCc4cccc(F)c4)c3)c(=O)n(-c3cccnc3)c2)c(=O)[nH]1
20	1	O=c1[nH]cc(-c2cc(-c3cc(Cl)cc(OCc4c(F)cccc4F)c3)c(=O)n(-c3cccnc3)c2)c(=O)[nH]1
21	1	O=c1[nH]cc(-c2cc(-c3cc(Cl)cc(OCc4ccccc4Cl)c3)c(=O)n(-c3cccnc3)c2)c(=O)[nH]1
22	1	O=c1[nH]cc(-c2cc(-c3cc(Cl)cc(OCc4ccc(F)cc4Cl)c3)c(=O)n(-c3cccnc3)c2)c(=O)[nH]1
23	1	O=c1[nH]cc(-c2cc(-c3cc(Cl)c(F)c(OCc4ccccc4Cl)c3)c(=O)n(-c3cccnc3)c2)c(=O)[nH]1
24	1	O=c1[nH]cc(-c2cc(-c3cc(Cl)cc(OCC4CC4)c3)c(=O)n(-c3cccnc3)c2)c(=O)[nH]1
25	1	O=c1[nH]cc(-c2cc(-c3cc(Cl)cc(OCCC(F)(F)F)c3)c(=O)n(-c3cccnc3)c2)c(=O)[nH]1
26	1	N#Cc1ccccc1-c1cc(-c2cc(Cl)cc(OCC3CC3)c2)c(=O)n(-c2cccnc2)c1
27	1	N#Cc1ccccc1-c1cc(-c2cc(Cl)cc(OCCC(F)(F)F)c2)c(=O)n(-c2cccnc2)c1
PF-00835231	1	COc1cccc2[nH]c(C(=O)NC(CC(C)C)C(=O)NC(CC3CCNC3=O)C(=O)CO)cc12
GC373	1	CC(C)CC(NC(=O)OCc1ccccc1)C(=O)NC(C=O)CC1CCNC1=O
QZ2	1	O=C1c2ccccc2NC(c2cc(Cl)ccc2O)N1N=Cc1cc(Cl)ccc1O
QZ4	1	COc1ccc(O)c(C=NN2C(=O)c3ccccc3NC2c2cc(OC)ccc2O)c1
Dihydromyricetin	1	O=C1c2c(O)cc(O)cc2OC(c2cc(O)c(O)c(O)c2)C1O
Quercetagetin	1	O=c1c(O)c(-c2ccc(O)c(O)c2)oc2cc(O)c(O)c(O)c12
Myricetin	1	O=c1c(O)c(-c2cc(O)c(O)c(O)c2)oc2cc(O)cc(O)c12
cobicistat	1	CC(C)c1nc(CN(C)C(=O)NC(CCN2CCOCC2)C(=O)NC(CCC(Cc2ccccc2)NC(=O)OCc2cncs2)Cc2ccccc2)cs1
10_GRL0496	1	O=C(Oc1cncc(Cl)c1)c1cccc2[nH]ccc12
17a	1	O=C(Cn1nnc2ccccc21)N(Cc1ccsc1)c1ccc(-c2ccccc2)cc1
16j	1	CNc1ccc(N(Cc2ccsc2)C(=O)Cn2nnc3ccccc32)cc1
16e (ML300)	1	O=C(Nc1ccc(N(Cc2ccsc2)C(=O)Cn2nnc3ccccc32)cc1)C1CC1
ADA-UCB-6c2cb422-1	1	O=C(Cc1cccc(Cl)c1)Nc1cncc2ccccc12
LON-WEI-ff7b210a-4	1	CS(=O)(=O)c1ncc(Cl)c(C(=O)Nc2ccccc2Cc2ccccc2)n1
LON-WEI-ff7b210a-5	1	CCOC(=O)c1nc(S(C)(=O)=O)ncc1Cl
ALP-POS-d2866bdf-1	1	CN(C)c1ccc(N(Cc2ccsc2)C(=O)Cn2nnc3ccccc32)cc1
LON-WEI-babf2c61-3	1	C=CC(=O)N(c1ccc(C(C)(C)C)cc1)C(C(=O)NCCc1cccc(F)c1)c1cncc(C#N)c1
ALP-POS-c59291d4-2	1	CCC(=O)Nc1ccc(N(Cc2ccsc2)C(=O)Cn2nnc3ccccc32)cc1
ALP-POS-c59291d4-6	1	CC(C)(C)NC(=O)C(c1cccnc1)N(C(=O)c1ccco1)c1ccc(C(C)(C)C)cc1
ALP-POS-91609ae9-3	1	O=C1N(Cc2cccc(Cl)c2)CCN1c1nccc2[nH]ncc12
MAT-POS-ee51dedd-2	1	O=C(CCl)N1CCN(S(=O)(=O)c2ccsc2)CC1
BEN-DND-7e92b6ca-10	1	O=C(c1cc(=O)[nH]c2ccccc12)N1CCN(Cc2ccccc2)CC1
BEN-DND-7e92b6ca-12	1	COc1cccc(N2CCN(C(=O)c3cc(=O)[nH]c4ccccc34)CC2)c1
MAK-UNK-d4768348-1	1	O=C(CCl)N1CCN(S(=O)(=O)C2=CC[SH]=C2)CC1
NAU-LAT-64f4b287-4	1	COc1ccc2c(c1)CN(C(=O)CCl)C(c1ccccc1)C2
JAN-GHE-5a013bed-2	1	O=C(Cc1cccc(Cl)c1)Nn1cnc2ccccc21
JAN-GHE-5a013bed-3	1	O=C(Cc1cccc(Cl)c1)Nn1cnc2ccccc2c1=O
TRY-UNI-2eddb1ff-7	1	Cc1ccncc1NC(=O)Cc1cc(Cl)cc(OC2CC(=O)N2)c1
LON-WEI-adc59df6-45	1	C=CC(=O)N(c1ccc(C(C)(C)C)cc1)C(C(=O)Nc1ccc(OC)cc1OC)c1cccnc1
LON-WEI-adc59df6-47	1	C=CC(=O)N(c1ccc(C(C)(C)C)cc1)C(C(=O)NCCc1cccc(F)c1)c1cccnc1
JOR-UNI-2fc98d0b-12	1	O=C(Nc1cccnc1)N(CCC1CCCCC1)c1cccc(Cl)c1
GIA-UNK-20b63697-6	1	O=C(CCl)N1CCN(C(c2ccccc2)C2CCCCC2)CC1
LON-WEI-8f408cad-2	1	O=C(CCl)N1CCN(S(=O)(=O)c2c(F)cccc2F)CC1
LON-WEI-8f408cad-3	1	O=C(CCl)N1CCN(S(=O)(=O)c2cccs2)CC1
LON-WEI-8f408cad-4	1	O=C(CCl)N1CCN(S(=O)(=O)c2cccc(F)c2)CC1
LON-WEI-8f408cad-5	1	O=C(CCl)N1CCN(Cc2cccs2)CC1
LON-WEI-8f408cad-7	1	O=C(CCl)N1CCN(Cc2ccsc2)CC1
MIH-UNI-e573136b-5	1	NS(=O)(=O)CCc1ccccc1CN1CCN(C(=O)CCl)CC1
STU-CHA-6cae54d3-1	1	O=C(CCl)N1CCN(Cc2cc(Cl)ccc2CNC(=O)N2CCOCC2)CC1
PAU-UNI-8cdd41c7-1	1	O=C(CCl)N1CCN(Cc2cc(Cl)cc(Cl)c2)CC1
MED-COV-4280ac29-13	1	CC1CN(Cc2cccc(Cl)c2)CCN1C(=O)CCl
MED-COV-4280ac29-15	1	O=C(CCl)N1CCN(Cc2cccc(Cl)c2)CC1
MED-COV-4280ac29-30	1	COc1ccc(C2CC(c3ccccc3)=NN2C(=O)CCl)cc1OC
MED-COV-4280ac29-31	1	O=C(CCl)N1CCN(Cc2cccc3ccccc23)CC1
MED-COV-4280ac29-33	1	COCc1cc(Cl)cc(CN2CCN(C(=O)CCl)CC2)c1
MED-COV-4280ac29-37	1	COCCc1ccc(Cl)cc1CN1CCN(C(=O)CCl)CC1
DAR-DIA-fb20be43-4	1	CCNc1ncc(C#N)cc1CN1CCN(C(=O)CCl)CC1
DAR-DIA-fb20be43-6	1	N#Cc1cc(CN2CCN(C(=O)CCl)CC2)c2ccccc2c1
DAR-DIA-fb20be43-7	1	COc1cc(CN2CCN(C(=O)CCl)CC2)c2ccccc2c1
DAV-CRI-14a23e73-1	1	CC(NC(=O)CCl)c1cc(Cl)cc(-c2ccc(S(N)(=O)=O)cc2)c1
NIR-THE-0d6461ce-8	1	Cc1cc(Cl)cc(CC2CCN(C(=O)CCl)CC2)c1
NIR-THE-c331be7a-1	1	Nc1cccc(C2CN(C(=O)CCl)Cc3ccccc32)c1
NIR-THE-c331be7a-2	1	N#Cc1cccc(C2CN(C(=O)CCl)Cc3ccccc32)c1
NIR-THE-c331be7a-6	1	Cc1cccc(C2CN(C(=O)CCl)Cc3ccccc32)c1
MAT-POS-916a2c5a-1	1	COc1ccc(C2CC(c3cccs3)=NN2C(=O)CCl)cc1OC
MAT-POS-916a2c5a-2	1	COc1ccccc1OCCNC(=O)c1cc(=O)[nH]c2ccccc12
MAT-POS-916a2c5a-3	1	Cc1cc(C)c(C)c(S(=O)(=O)N2CCN(C(=O)c3cc(=O)[nH]c4ccccc34)CC2)c1C
DAN-LON-a5fc619e-3	1	CC(C)CC1CN(C(=O)CCl)CCN1Cc1cccc(Cl)c1
DAN-LON-a5fc619e-8	1	O=C(CCl)N1CC2CC1CN2Cc1cccc(Cl)c1
AGN-NEW-891393a6-1	1	COc1cc(Cl)cc(OC(=O)Nc2cccnc2)c1
DUN-NEW-f8ce3686-23	1	O=C(CCl)Nc1nc2c(S(=O)(=O)NCCc3ccccc3)cccc2s1
bortezomib	0	CC(C)CC(NC(=O)C(Cc1ccccc1)NC(=O)c1cnccn1)B(O)O
delanzomib	0	CC(C)CC(NC(=O)C(NC(=O)c1cccc(-c2ccccc2)n1)C(C)O)B(O)O
carfilzomib	0	CC(C)CC(NC(=O)C(CCc1ccccc1)NC(=O)CN1CCOCC1)C(=O)NC(Cc1ccccc1)C(=O)NC(CC(C)C)C(=O)C1(C)CO1
MLN2238	0	CC(C)CC(NC(=O)CNC(=O)c1cc(Cl)ccc1Cl)B(O)O
MLN9708	0	CC(C)CC(NC(=O)CNC(=O)c1cc(Cl)ccc1Cl)B1OC(=O)CC(CC(=O)O)(C(=O)O)O1
Oprozomib	0	COCC(NC(=O)c1cnc(C)s1)C(=O)NC(COC)C(=O)NC(Cc1ccccc1)C(=O)C1(C)CO1
ONX-0914	0	COc1ccc(CC(NC(=O)C(C)NC(=O)CN2CCOCC2)C(=O)NC(Cc2ccccc2)C(=O)C2(C)CO2)cc1
PI-1840	0	CCCc1ccc(OCC(=O)N(Cc2nc(-c3cccnc3)no2)C(C)C)cc1
Ritonavir	0	CC(C)c1nc(CN(C)C(=O)NC(C(=O)NC(Cc2ccccc2)CC(O)C(Cc2ccccc2)NC(=O)OCc2cncs2)C(C)C)cs1
Lopinavir	0	Cc1cccc(C)c1OCC(=O)NC(Cc1ccccc1)C(O)CC(Cc1ccccc1)NC(=O)C(C(C)C)N1CCCNC1=O
Atanazavir	0	COC(=O)NC(C(=O)NC(Cc1ccccc1)C(O)CN(Cc1ccc(-c2ccccn2)cc1)NC(=O)C(NC(=O)OC)C(C)(C)C)C(C)(C)C
Darunavir	0	CC(C)CN(CC(O)C(Cc1ccccc1)NC(=O)OC1COC2OCCC12)S(=O)(=O)c1ccc(N)cc1
Nelfinavir	0	Cc1c(O)cccc1C(=O)NC(CSc1ccccc1)C(O)CN1CC2CCCCC2CC1C(=O)NC(C)(C)C
Amprenavir	0	CC(C)CN(CC(O)C(Cc1ccccc1)NC(=O)OC1CCOC1)S(=O)(=O)c1ccc(N)cc1
Avagacestat	0	NC(=O)C(CCC(F)(F)F)N(Cc1ccc(-c2ncon2)cc1F)S(=O)(=O)c1ccc(Cl)cc1
LY2811376	0	CC1(c2cc(-c3cncnc3)c(F)cc2F)CCSC(N)=N1
RO4929097	0	CC(C)(C(=O)NCC(F)(F)C(F)(F)F)C(=O)NC1C(=O)Nc2ccccc2-c2ccccc21
Semagacestat	0	CC(NC(=O)C(O)C(C)C)C(=O)NC1C(=O)N(C)CCc2ccccc21
YO-01027	0	CC(NC(=O)Cc1cccc(F)c1)C(=O)NC1C(=O)N(C)c2ccccc2-c2ccccc21
LY411575	0	CC(NC(=O)C(O)c1cc(F)cc(F)c1)C(=O)NC1C(=O)N(C)c2ccccc2-c2ccccc21
DAPT (GSI-IX)	0	CC(NC(=O)Cc1cc(F)cc(F)c1)C(=O)NC(C(=O)OC(C)(C)C)c1ccccc1
MK-0752	0	O=C(O)CCC1CCC(c2cc(F)ccc2F)(S(=O)(=O)c2ccc(Cl)cc2)CC1
Danoprevir	0	CC(C)(C)OC(=O)NC1CCCCCC=CC2CC2(C(=O)NS(=O)(=O)C2CC2)NC(=O)C2CC(OC(=O)N3Cc4cccc(F)c4C3)CN2C1=O
Lomibuvir	0	CC1CCC(C(=O)N(c2cc(C#CC(C)(C)C)sc2C(=O)O)C2CCC(O)CC2)CC1
Daclatasvir	0	COC(=O)NC(C(=O)N1CCCC1c1ncc(-c2ccc(-c3ccc(-c4cnc(C5CCCN5C(=O)C(NC(=O)OC)C(C)C)[nH]4)cc3)cc2)[nH]1)C(C)C
Telaprevir	0	CCCC(NC(=O)C1C2CCCC2CN1C(=O)C(NC(=O)C(NC(=O)c1cnccn1)C1CCCCC1)C(C)(C)C)C(=O)C(=O)NC1CC1
Trelagliptin	0	Cn1c(=O)cc(N2CCCC(N)C2)n(Cc2cc(F)ccc2C#N)c1=O
Alogliptin	0	Cn1c(=O)cc(N2CCCC(N)C2)n(Cc2ccccc2C#N)c1=O
Linafliptin	0	CC#CCn1c(N2CCCC(N)C2)nc2c1c(=O)n(Cc1nc(C)c3ccccc3n1)c(=O)n2C
Sitagliptin	0	NC(CC(=O)N1CCn2c(nnc2C(F)(F)F)C1)Cc1cc(F)c(F)cc1F
Saxagliptin	0	N#CC1CC2CC2N1C(=O)C(N)C12CC3CC(CC(O)(C3)C1)C2
Dildagliptin	0	N#CC1CCCN1C(=O)CNC12CC3CC(CC(O)(C3)C1)C2
Alvestat	0	Cc1c(-c2ccnn2C)cc(C(=O)NCc2ccc(S(C)(=O)=O)cn2)c(=O)n1-c1cccc(C(F)(F)F)c1
Nafamostat	0	N=C(N)c1ccc2cc(OC(=O)c3ccc(N=C(N)N)cc3)ccc2c1
Gabexate	0	CCOC(=O)c1ccc(OC(=O)CCCCCN=C(N)N)cc1
Camostat	0	CN(C)C(=O)COC(=O)Cc1ccc(OC(=O)c2ccc(N=C(N)N)cc2)cc1
Odanacatib	0	CC(C)(F)CC(NC(c1ccc(-c2ccc(S(C)(=O)=O)cc2)cc1)C(F)(F)F)C(=O)NC1(C#N)CC1
Cathepsin inhibitor 1	0	Cn1nc(C(C)(C)C)cc1C(=O)NC(Cc1cccc(Cl)c1)C(=O)NCC#N
E-64	0	CC(C)CC(NC(=O)C1OC1C(=O)O)C(=O)NCCCCN=C(N)N
PD151746	0	O=C(O)C(S)=Cc1c[nH]c2ccc(F)cc12
Leupeptin	0	CC(=O)NC(CC(C)C)C(=O)NC(CC(C)C)C(=O)NC(C=O)CCCN=C(N)N
Z-FA-FMK	0	CC(NC(=O)C(Cc1ccccc1)NC(=O)OCc1ccccc1)C(=O)CF
Loxistatin Acid	0	CC(C)CCNC(=O)C(CC(C)C)NC(=O)C1OC1C(=O)O
Aloxistatin	0	CCOC(=O)C1OC1C(=O)NC(CC(C)C)C(=O)NCCC(C)C
Batimastat	0	CNC(=O)C(Cc1ccccc1)NC(=O)C(CC(C)C)C(CSc1cccs1)C(=O)NO
Ilomastat	0	CNC(=O)C(Cc1c[nH]c2ccccc12)NC(=O)C(CC(=O)NO)CC(C)C
SB-3CT	0	O=S(=O)(CC1CS1)c1ccc(Oc2ccccc2)cc1
P005091	0	CC(=O)c1cc([N+](=O)[O-])c(Sc2cccc(Cl)c2Cl)s1
P22077	0	CC(=O)c1cc([N+](=O)[O-])c(Sc2ccc(F)cc2F)s1
IU1 S7134	0	Cc1cc(C(=O)CN2CCCC2)c(C)n1-c1ccc(F)cc1
LDN-57444	0	CC(=O)ON=C1C(=O)N(Cc2cc(Cl)ccc2Cl)c2ccc(Cl)cc21
Calpain inhibitor III	0	CC(C)C(NC(=O)OCc1ccccc1)C(=O)NC(C=O)Cc1ccccc1
Calpain inhibitor VI	0	CC(C)CC(C=O)NC(=O)C(NS(=O)(=O)c1ccc(F)cc1)C(C)C
Rupintrivir	0	CCOC(=O)C=CC(CC1CCNC1=O)NC(=O)C(CC(=O)C(NC(=O)c1cc(C)on1)C(C)C)Cc1ccc(F)cc1
Chlorogenic acid	0	O=C(C=Cc1ccc(O)c(O)c1)OC1CC(O)(C(=O)O)CC(O)C1O
Cryptochlorogenic acid	0	O=C(C=Cc1ccc(O)c(O)c1)OC1C(O)CC(O)(C(=O)O)CC1O
Isochlorogenic acid A	0	O=C(C=Cc1ccc(O)c(O)c1)OC1CC(O)(C(=O)O)CC(OC(=O)C=Cc2ccc(O)c(O)c2)C1O
Isochlorogenic acid B	0	O=C(C=Cc1ccc(O)c(O)c1)OC1CC(O)(C(=O)O)CC(O)C1OC(=O)C=Cc1ccc(O)c(O)c1
1,3-Dicaffeoylquinic acid	0	O=C(C=Cc1ccc(O)c(O)c1)OC1CC(OC(=O)C=Cc2ccc(O)c(O)c2)(C(=O)O)CC(O)C1O
Loganin	0	COC(=O)C1=COC(OC2OC(CO)C(O)C(O)C2O)C2C1CC(O)C2C
Secoxyloganin	0	C=CC1C(OC2OC(CO)C(O)C(O)C2O)OC=C(C(=O)OC)C1CC(=O)O
Luteoloside	0	O=c1cc(-c2ccc(O)c(O)c2)oc2cc(OC3OC(CO)C(O)C(O)C3O)cc(O)c12
Wogonoside	0	COc1c(OC2OC(C(=O)O)C(O)C(O)C2O)cc(O)c2c(=O)cc(-c3ccccc3)oc12
Wogonin	0	COc1c(O)cc(O)c2c(=O)cc(-c3ccccc3)oc12
Scutellarin	0	O=C(O)C1OC(Oc2cc3oc(-c4ccc(O)cc4)cc(=O)c3c(O)c2O)C(O)C(O)C1O
Oroxylin A-7-O-β-D-glucuronide	0	COc1c(OC2OC(C(=O)O)C(O)C(O)C2O)cc2oc(-c3ccccc3)cc(=O)c2c1O
Chrysin-7-O-β-D-glucoronide	0	O=C(O)C1OC(Oc2cc(O)c3c(=O)cc(-c4ccccc4)oc3c2)C(O)C(O)C1O
Phillyrin	0	COc1ccc(C2OCC3C(c4ccc(OC5OC(CO)C(O)C(O)C5O)c(OC)c4)OCC23)cc1OC
Phillygenin	0	COc1cc(C2OCC3C(c4ccc(OC)c(OC)c4)OCC23)ccc1O
Acteoside	0	CC1OC(OC2C(O)C(OCCc3ccc(O)c(O)c3)OC(CO)C2OC(=O)C=Cc2ccc(O)c(O)c2)C(O)C(O)C1O
(+)-Pinoresinol-4-O-β-D-glucopyraside	0	COc1cc(C2OCC3C(c4ccc(OC5OC(CO)C(O)C(O)C5O)c(OC)c4)OCC23)ccc1O
AD81	0	COc1ccc(C2C(C(=O)c3ccc4c(c3)OCCO4)=C(O)C(=O)N2c2nc3ccc(C)cc3s2)cc1
AD82	0	Cc1ccc2nc(N3C(=O)C(O)=C(C(=O)c4ccc5c(c4)OCCO5)C3c3ccc(O)cc3)sc2c1
AD83	0	O=C(C1=C(O)C(=O)N(c2nc3ccc(Cl)cc3s2)C1c1ccc(O)cc1)c1ccc2c(c1)OCCO2
AD84	0	COc1ccc(C2C(C(=O)c3ccc4c(c3)OCCO4)=C(O)C(=O)N2c2nc3ccc(Cl)cc3s2)cc1
AD85	0	CCCN1C(=O)C(O)=C(C(=O)c2ccccc2)C1c1ccccc1
ADKPN160	0	COc1ccc(C2C(C(=O)c3ccc4c(c3)OCCO4)=C(O)C(=O)N2c2nc3ccc(OC)cc3s2)cc1
ADKPN161	0	O=C(C1=C(O)C(=O)N(c2nc3ccccc3s2)C1c1ccc(F)cc1)c1ccc2c(c1)OCCO2
ADKPN162	0	COc1ccc(C2C(C(=O)c3ccc(OC)c(OC)c3)=C(O)C(=O)N2c2nc3ccc(OC)cc3s2)cc1
ADKPN163	0	COc1ccc(C2C(C(=O)c3ccc(OC)c(OC)c3)=C(O)C(=O)N2c2nc3ccc(Cl)cc3s2)cc1
ADKPN164	0	COc1ccc(C(=O)C2=C(O)C(=O)N(c3nc4ccc(Cl)cc4s3)C2c2ccc(F)cc2)cc1OC
ADKPN165	0	COc1ccc(C2C(C(=O)c3ccc4c(c3)OCCO4)=C(O)C(=O)N2c2nc3ccccc3s2)cc1
ADRMC150	0	O=C(C1=C(O)C(=O)N(c2nc3ccc(Cl)cc3s2)C1c1ccc(F)cc1)c1ccc2c(c1)OCCO2
ADRMC151	0	Cc1ccc2nc(N3C(=O)C(O)=C(C(=O)c4ccc5c(c4)OCCO5)C3c3ccccc3)sc2c1
ADRMC152	0	COc1cc(C2C(C(=O)c3ccc4c(c3)OCCO4)=C(O)C(=O)N2c2nc3ccc(C)cc3s2)ccc1O
ADRMC153	0	COc1ccc(C2C(C(=O)c3ccc4c(c3)OCCO4)=C(O)C(=O)N2c2nc3ccc(C)cc3s2)cc1OC
ADRMC154	0	Cc1ccc2nc(N3C(=O)C(O)=C(C(=O)c4ccc5c(c4)OCCO5)C3c3ccc(F)cc3)sc2c1
ADRMC155	0	COc1ccc2nc(N3C(=O)C(O)=C(C(=O)c4ccc5c(c4)OCCO5)C3c3ccc(OC)c(OC)c3)sc2c1
ADRMC156	0	COc1ccc2nc(N3C(=O)C(O)=C(C(=O)c4ccc5c(c4)OCCO5)C3c3ccc(O)c(OC)c3)sc2c1
ADRMC157	0	COc1ccc(C2C(C(=O)c3ccc4c(c3)OCCO4)=C(O)C(=O)N2c2nc3ccc(Cl)cc3s2)cc1OC
ADRMC158	0	COc1cc(C2C(C(=O)c3ccc4c(c3)OCCO4)=C(O)C(=O)N2c2nc3ccc(Cl)cc3s2)ccc1O
ADRMC159	0	O=C(C1=C(O)C(=O)N(c2nc3ccc(Cl)cc3s2)C1c1ccccc1)c1ccc2c(c1)OCCO2
UL-DBT26	0	CC(C)(C)OC(=O)N1CCC(Oc2cc(C(=O)NCC(=O)O)ccc2NC(=O)c2cc(Br)c(Br)[nH]2)CC1
UL-NNS 38-1	0	Cc1[nH]c(C(=O)Nc2ccc(C(=O)O)cc2)c(Cl)c1Cl
ZVR-100	0	COc1cc(OC)cc(-c2cc3cnc(N)nc3nc2N)c1
ZVR-102	0	Nc1ncc(C(=O)N(Cc2ccccc2)Cc2ccccc2)o1
ZVR-103	0	CCCCN(CCCC)C(=O)c1cnc(N)o1
ZVR-117	0	CCn1nc(C)cc1C(=O)N(Cc1ccccc1)Cc1ccccc1
ZVR-119	0	Cc1nc(N)sc1C(=O)N(Cc1ccccc1)Cc1ccccc1
Cpd 29	0	CC(C)(C)OC(=O)N1CCN(CCNC(=O)CN2C(=O)CCCc3ccccc32)CC1
Cpd 30	0	O=C(CN1C(=O)CCCc2ccccc21)N1CCOCC1
Cpd 31	0	O=C(CN1C(=O)CCCc2ccccc21)N1CCCCC1
Cpd 32	0	O=C(CN1C(=O)CCCc2ccccc21)NCCN1CCNCC1
Cpd 33	0	CC(C)(C)OC(=O)N1CCN(C(=O)CN2C(=O)CCCc3ccccc32)CC1
Cpd 34	0	CN(CCNC(=O)CN1C(=O)CCCc2ccccc21)C(=O)OC(C)(C)C
Cpd 35	0	O=C(CN1C(=O)CCCc2ccccc21)NCCN1CCOCC1
Cpd 36	0	CN1CCN(CCNC(=O)CN2C(=O)CCCc3ccccc32)CC1
Cpd 37	0	CN(CCNC(=O)CN1C(=O)C(C)(C)CCc2ccccc21)C(=O)OC(C)(C)C
Cpd 38	0	O=C(CN1C(=O)CCCc2ccccc21)N1CCNCC1
Cpd 39	0	CN1CCN(C(=O)CN2C(=O)CCCc3ccccc32)CC1
Cpd 40	0	CC(C)(C)OC(=O)N1CCN(CCNC(=O)CN2C(=O)C(C)(C)CCc3ccccc32)CC1
Cpd 41	0	CC(C)(C)OC(=O)N1CCN(CCNC(=O)CN2C(=O)Cc3ccccc3-c3ccccc32)CC1
Cpd 42	0	CC1(C)CCc2ccccc2N(CC(=O)NCCN2CCNCC2)C1=O
Cpd 43	0	O=C(CN1C(=O)Cc2ccccc2-c2ccccc21)NCCN1CCNCC1
Cpd 44	0	CON=C1CCC(=O)N(CC(=O)NCCN2CCNCC2)c2ccccc21
Cpd 45	0	NCC(=O)Nc1nc2c(s1)CC(NC(=O)c1cc(Br)c(Br)[nH]1)CC2
Cpd 46	0	Nc1cccc(C(=O)Nc2nc3c(s2)CC(NC(=O)c2cc(Br)c(Br)[nH]2)CC3)c1
Cpd 47	0	O=C(Nc1nc2c(s1)CC(NC(=O)c1cc(Br)c(Br)[nH]1)CC2)c1c[nH]cn1
Cpd 48	0	Nc1nc2c(s1)CC(NC(=O)c1cc3cc(F)ccc3[nH]1)CC2
Cpd 49	0	NC1CCc2nc(NC(=O)c3cc(Cl)c(Cl)[nH]3)sc2C1
Cpd 50	0	CCOC(=O)C(=O)NC1CCc2nc(NC(=O)c3cc(Cl)c(Cl)[nH]3)sc2C1
Cpd 51	0	O=C(O)C(=O)NC1CCc2nc(NC(=O)c3cc(Cl)c(Cl)[nH]3)sc2C1
Cpd 52	0	COc1cccc(-n2c(NCCN3CCNCC3)nc3sc4c(c3c2=O)CCCC4)c1
Cpd 53	0	COC(=O)CC(=O)Nc1nc2c(s1)CC(NC(=O)c1[nH]c(C)c(Cl)c1Cl)CC2
Cpd 54	0	Cc1[nH]c(C(=O)NC2CCc3nc(NC(=O)CC(=O)O)sc3C2)c(Cl)c1Cl
Cpd 55	0	CCOC(=O)C(=O)Nc1nc2c(s1)CC(NC(=O)c1cc(Br)c(Br)[nH]1)CC2
Cpd 56	0	O=C(O)C(=O)Nc1nc2c(s1)CC(NC(=O)c1cc(Br)c(Br)[nH]1)CC2
COV19002	0	Cc1cccc2c(=O)[nH]sc12
COV19007	0	Cc1cccc2c(=O)n(Cc3ccccc3)sc12
COV19017	0	Cc1cccc2c(=O)n(-c3ccccc3)sc12
COV19022	0	O=C(Cn1ccnc1NC(=O)c1ccccc1I)NCc1ccccc1
COV19023	0	O=C(Cn1ccnc1-n1sc2ccccc2c1=O)NCc1ccccc1
COV19024	0	COc1ccc(CNC(=O)c2ccccc2I)cc1
COV19025	0	Cc1ccc(NC(=O)c2ccccc2I)cc1
COV19026	0	O=C(Nc1ccccc1)c1ccccc1I
COV19027	0	O=C(Nc1ccc(Cl)cc1)c1ccccc1I
COV19028	0	Cc1cccc(Cl)c1NC(=O)c1ccccc1I
COV19029	0	O=C(Nc1nc2cc(Sc3ccccc3)ccc2[nH]1)c1ccccc1I
COV19030	0	O=C(Nc1ccc([N+](=O)[O-])cc1)c1ccccc1I
COV19031	0	COc1cccc(OC)c1NC(=O)c1ccccc1I
COV19032	0	O=C(NCc1ccc(C(F)(F)F)cc1)c1ccccc1I
COV19033	0	O=C(Nc1cccc2ccccc12)c1ccccc1I
COV19034	0	Cc1cccc(C(=O)Nc2ccccc2)c1I
COV19035	0	NC(=O)c1ccccc1I
COV19036	0	Cc1cccc(C(N)=O)c1I
COV19037	0	O=C(Nc1ccc(C(F)(F)F)cc1)c1ccccc1I
COV19038	0	Cc1ccc(NC(=O)c2c(C)cc(Cl)cc2I)cc1
COV19039	0	Cc1cc(Cl)cc(I)c1C(=O)NCc1ccccc1
COV19040	0	Cc1cccc(C(=O)NCc2ccccc2)c1I
COV19498	0	O=S(=O)(C=Cc1ccc2nonc2c1)c1ccccc1
COV19080	0	CC1C(=O)NC(Cc2ccccc2)C(=O)N(C)C(Cc2ccccc2)C(=O)NCC(=O)N1C
COV19081	0	CC1C(=O)NC(Cc2ccc(OC(C)(C)C)cc2)C(=O)NCC(=O)N(C)C(Cc2ccccc2)C(=O)N1C
COV19097	0	CC1NC(=O)C(Cc2ccccc2)N(C)C(=O)CNC(=O)C(Cc2ccccc2)N(C)C1=O
COV19183	0	CN(CCc1ccc(Cl)cc1)C(=S)c1ccccc1I
COV19184	0	CC(C)(C)OC(=O)NC1CCCN(CC(=O)NC(Cc2ccccc2)C(=O)Nc2nc3cc(Sc4ccccc4)ccc3[nH]2)C1=O
COV19185	0	CCCOC(=O)C(Cc1ccccc1)NC(=O)CN1CCCC(NC(=O)OC(C)(C)C)C1=O
COV19287	0	C(=Cc1ccco1)C=Nn1cnnc1
COV19291	0	Cc1c(C(=O)Nc2ccccc2)[n+]([O-])c2cc(CN(C)CC=Cc3ccccc3)ccc2[n+]1[O-]
COV19136	0	CC(=NNC(N)=S)c1cc2ccccc2oc1=O
COV19137	0	CNC(=S)NN=C(C)c1cc2ccccc2oc1=O
COV19138	0	CCNC(=S)NN=C(C)c1cc2ccccc2oc1=O
COV19139	0	CC(=NNC(=S)Nc1ccccc1)c1cc2ccccc2oc1=O
COV19140	0	CC(=NNC(N)=S)c1c(O)c2ccccc2oc1=O
COV19141	0	CNC(=S)NN=C(C)c1c(O)c2ccccc2oc1=O
COV19142	0	CCNC(=S)NN=C(C)c1c(O)c2ccccc2oc1=O
COV19143	0	CC(=NNC(=S)Nc1ccccc1)c1c(O)c2ccccc2oc1=O
COV19144	0	CC(=NNC(N)=O)c1cc2ccccc2oc1=O
COV19145	0	CC(=NNC(N)=[Se])c1cc2ccccc2oc1=O
Mal1	0	CCN(CC)c1ccc(-c2ccc(C(=O)OC)cc2)cc1
Mal2	0	COC(=O)c1ccc(-c2ccc(C3C(Oc4ccccc4)C(=O)N3Cc3ccccc3)cc2)cc1
Mal3	0	O=C1C(Oc2ccccc2)C(c2ccc(B(O)O)cc2)N1Cc1ccccc1
CMD111	0	COC(=O)CN1C(=O)C(C2C(=O)OCC2c2ccccc2)C1C=Cc1ccccc1
ZVR108	0	Nc1ncc2cc(-c3ccc4c(c3)OCO4)c(N)nc2n1
ZEA107	0	Nc1ncc2cc(-c3c(F)cccc3F)c(N)nc2n1
ZVR130	0	Nc1nc2nc(NCCCN3CCOCC3)ncc2cc1-c1c(Cl)cccc1Cl
vCOV194134	0	CCOC(=O)CN(C(=O)C1(C)CCc2c(C)c(O)c(C)c(C)c2O1)C(C(=O)NCCc1ccccc1)c1ccccc1
vCOV194214	0	CC(OC(C)(C)C)C1NC(=O)CN(C)C(=O)C(Cc2ccccc2)NC(=O)CN(C)C1=O
vCOV194219	0	CN1CC(=O)NC(Cc2ccccc2)C(=O)N(C)CC(=O)NC(CSCc2ccccc2)C1=O
Asunaprevir	0	C=CC1CC1(NC(=O)C1CC(Oc2ncc(OC)c3ccc(Cl)cc23)CN1C(=O)C(NC(=O)OC(C)(C)C)C(C)(C)C)C(=O)NS(=O)(=O)C1CC1
Glecaprevir	0	CC(C)(C)C1NC(=O)OC2CCCC2OCC=CC(F)(F)c2nc3ccccc3nc2OC2CC(C(=O)NC3(C(=O)NS(=O)(=O)C4(C)CC4)CC3C(F)F)N(C2)C1=O
Indinavir	0	CC(C)(C)NC(=O)C1CN(Cc2cccnc2)CCN1CC(O)CC(Cc1ccccc1)C(=O)NC1c2ccccc2CC1O
Paritaprevir	0	Cc1cnc(C(=O)NC2CCCCCC=CC3CC3(C(=O)NS(=O)(=O)C3CC3)NC(=O)C3CC(Oc4nc5ccccc5c5ccccc45)CN3C2=O)cn1
Saquinavir	0	CC(C)(C)NC(=O)C1CC2CCCCC2CN1CC(O)C(Cc1ccccc1)NC(=O)C(CC(N)=O)NC(=O)c1ccc2ccccc2n1
Sofosbuvir	0	CC(C)OC(=O)C(C)NP(=O)(OCC1OC(n2ccc(=O)[nH]c2=O)C(C)(F)C1O)Oc1ccccc1
Tipranavir	0	CCCC1(CCc2ccccc2)CC(O)=C(C(CC)c2cccc(NS(=O)(=O)c3ccc(C(F)(F)F)cn3)c2)C(=O)O1
Abacavir	0	Nc1nc(NC2CC2)c2ncn(C3C=CC(CO)C3)c2n1
Delavirdine	0	CC(C)Nc1cccnc1N1CCN(C(=O)c2cc3cc(NS(C)(=O)=O)ccc3[nH]2)CC1
Elvitegravir	0	COc1cc2c(cc1Cc1cccc(Cl)c1F)c(=O)c(C(=O)O)cn2C(CO)C(C)C
Etravirine	0	Cc1cc(C#N)cc(C)c1Oc1nc(Nc2ccc(C#N)cc2)nc(N)c1Br
Ombitasvir	0	COC(=O)NC(C(=O)N1CCCC1C(=O)Nc1ccc(C2CCC(c3ccc(NC(=O)C4CCCN4C(=O)C(NC(=O)OC)C(C)C)cc3)N2c2ccc(C(C)(C)C)cc2)cc1)C(C)C
Oseltamivir	0	CCOC(=O)C1=CC(OC(CC)CC)C(NC(C)=O)C(N)C1
Peramivir	0	CCC(CC)C(NC(C)=O)C1C(N=C(N)N)CC(C(=O)O)C1O
Pibrentasvir	0	COC(=O)NC(C(=O)N1CCCC1c1nc2cc(F)c(C3CCC(c4cc5[nH]c(C6CCCN6C(=O)C(NC(=O)OC)C(C)OC)nc5cc4F)N3c3cc(F)c(N4CCC(c5ccc(F)cc5)CC4)c(F)c3)cc2[nH]1)C(C)OC
Pimodivir	0	O=C(O)C1C2CCC(CC2)C1Nc1nc(-c2c[nH]c3ncc(F)cc23)ncc1F
Pleconaril	0	Cc1cc(CCCOc2c(C)cc(-c3noc(C(F)(F)F)n3)cc2C)on1
Raltegravir	0	Cc1nnc(C(=O)NC(C)(C)c2nc(C(=O)NCc3ccc(F)cc3)c(O)c(=O)n2C)o1
Remdesivir	0	CCC(CC)COC(=O)C(C)NP(=O)(OCC1OC(C#N)(c2ccc3c(N)ncnn23)C(O)C1O)Oc1ccccc1
Ribavirin	0	NC(=O)c1ncn(C2OC(CO)C(O)C2O)n1
Temsavir	0	COc1cnc(-n2cnc(C)n2)c2[nH]cc(C(=O)C(=O)N3CCN(C(=O)c4ccccc4)CC3)c12
Tenofovir	0	CC(Cn1cnc2c(N)ncnc21)OCP(=O)(O)O
Umifenovir	0	CCOC(=O)c1c(CSc2ccccc2)n(C)c2cc(Br)c(O)c(CN(C)C)c12
Atorvastatin	0	CC(C)c1c(C(=O)Nc2ccccc2)c(-c2ccccc2)c(-c2ccc(F)cc2)n1CCC(O)CC(O)CC(=O)O
Candicidin	0	CC1C=CC=CC=CC=CC=CC=CC=CC(OC2OC(C)C(O)C(N)C2O)CC(O)C(C(=O)O)C(O)CC(=O)CC(O)CC(O)CC(O)CC(=O)CCCC(=O)CC(=O)OC1C(C)CC(C)C(O)CC(=O)c1ccc(N)cc1
Chloroquine Phosphate	0	CCN(CC)CCCC(C)Nc1ccnc2cc(Cl)ccc12
Fumagillin	0	COC1C(OC(=O)C=CC=CC=CC=CC(=O)O)CCC2(CO2)C1C1(C)OC1CC=C(C)C
Hydroxychloroquine	0	CCN(CCO)CCCC(C)Nc1ccnc2cc(Cl)ccc12
Itraconazole	0	CCC(C)n1ncn(-c2ccc(N3CCN(c4ccc(OCC5COC(Cn6cncn6)(c6ccc(Cl)cc6Cl)O5)cc4)CC3)cc2)c1=O
Ivermectin	0	CCC(C)C1OC2(CCC1C)CC1CC(CC=C(C)C(OC3CC(OC)C(OC4CC(OC)C(O)C(C)O4)C(C)O3)C(C)C=CC=C3COC4C(O)C(C)=CC(C(=O)O1)C34O)O2
Maraviroc	0	Cc1nnc(C(C)C)n1C1CC2CCC(C1)N2CCC(NC(=O)C1CCC(F)(F)CC1)c1ccccc1
methylprednisolone	0	CC1CC2C(C(O)CC3(C)C2CCC3(O)C(=O)CO)C2(C)C=CC(=O)C=C12
Micafungin	0	CCCCCOc1ccc(-c2cc(-c3ccc(C(=O)NC4CC(O)C(O)NC(=O)C5C(O)C(C)CN5C(=O)C(C(O)CC(N)=O)NC(=O)C(C(O)C(O)c5ccc(O)c(OS(=O)(=O)O)c5)NC(=O)C5CC(O)CN5C(=O)C(C(C)O)NC4=O)cc3)no2)cc1
Posaconazole	0	CCC(C(C)O)n1ncn(-c2ccc(N3CCN(c4ccc(OCC5COC(Cn6cncn6)(c6ccc(F)cc6F)C5)cc4)CC3)cc2)c1=O
Quinine	0	C=CC1CN2CCC1CC2C(O)c1ccnc2ccc(OC)cc12
Ribostamycin	0	NCC1OC(OC2C(N)CC(N)C(O)C2OC2OC(CO)C(O)C2O)C(N)C(O)C1O
UAWJ257	0	CCCC(NC(=O)C(CC(C)C)NC(=O)OCc1ccccc1)C(=O)C(=O)NCc1ccccc1
1 (perampanel)	0	N#Cc1ccccc1-c1cc(-c2ccccn2)cn(-c2ccccc2)c1=O
ethacrynic acid	0	C=C(CC)C(=O)c1ccc(OCC(=O)O)c(Cl)c1Cl
PX-12	0	CCC(C)SSc1ncc[nH]1
QZ1	0	O=C1c2ccccc2NC(c2cc(Br)ccc2O)N1N=Cc1cc(Br)ccc1O
QZ3	0	COc1cc(Br)cc(C=NN2C(=O)c3ccccc3NC2c2cc(Br)cc(OC)c2O)c1O
QZ5	0	O=C1c2ccccc2NC(c2cc([N+](=O)[O-])ccc2O)N1N=Cc1cc([N+](=O)[O-])ccc1O
Baicalin	0	O=C(O)C1OC(Oc2cc3oc(-c4ccccc4)cc(=O)c3c(O)c2O)C(O)C(O)C1O
5,6-Dihydroxyflavone	0	O=c1cc(-c2ccccc2)oc2ccc(O)c(O)c12
6,7-Dihydroxyflavone	0	O=c1cc(-c2ccccc2)oc2cc(O)c(O)cc12
Chrysin	0	O=c1cc(-c2ccccc2)oc2cc(O)cc(O)c12
Myricetrin	0	O=c1c(OC2OC(O)C(O)C(O)C2O)c(-c2cc(O)c(O)c(O)c2)oc2cc(O)cc(O)c12
Herbacetin	0	O=c1c(O)c(-c2ccc(O)cc2)oc2c(O)c(O)cc(O)c12
cangrelor	0	CSCCNc1nc(SCCC(F)(F)F)nc2c1ncn2C1OC(COP(=O)(O)OP(=O)(O)OC(Cl)(Cl)P(=O)(O)O)C(O)C1O
denufosol (DB04983)	0	Nc1ccn(C2CC(O)C(COP(=O)(O)OP(=O)(O)OP(=O)(O)OP(=O)(O)OCC3OC(n4ccc(=O)[nH]c4=O)C(O)C3O)O2)c(=O)n1
3	0	Cc1cc(S(=O)(=O)c2c([N+](=O)[O-])cc(C(F)(F)F)cc2[N+](=O)[O-])c(Cl)cc1Cl
5	0	Nc1ncc(S(=O)(=O)c2ccc(Cl)cc2)c(N)n1
GSK-256066	0	COc1cccc(Nc2c(C(N)=O)cnc3c(C)cc(S(=O)(=O)c4cccc(C(=O)N(C)C)c4)cc23)c1
AVANAFIL	0	COc1ccc(CNc2nc(N3CCCC3CO)ncc2C(=O)NCc2ncccn2)cc1Cl
LAMIVUDINE	0	Nc1ccn(C2CSC(CO)O2)c(=O)n1
BIMIRALISIB	0	Nc1cc(C(F)(F)F)c(-c2nc(N3CCOCC3)nc(N3CCOCC3)n2)cn1
MELOXICAM	0	Cc1cnc(NC(=O)C2=C(O)c3ccccc3S(=O)(=O)N2C)s1
VOXTALISIB	0	CCn1c(=O)c(-c2cc[nH]n2)cc2c(C)nc(N)nc21
BENZNIDAZOLE	0	O=C(Cn1ccnc1[N+](=O)[O-])NCc1ccccc1
TAK-715	0	CCc1nc(-c2cccc(C)c2)c(-c2ccnc(NC(=O)c3ccccc3)c2)s1
DARUSENTAN	0	COc1cc(OC)nc(OC(C(=O)O)C(OC)(c2ccccc2)c2ccccc2)n1
ERLOTINIB	0	C#Cc1cccc(Nc2ncnc3cc(OCCOC)c(OCCOC)cc23)c1
TAMOXIFEN CITRATE	0	CCC(=C(c1ccccc1)c1ccc(OCCN(C)C)cc1)c1ccccc1
SOLCITINIB	0	CC1(C)CN(C(=O)c2ccc(-c3cccc4nc(NC(=O)C5CC5)nn34)cc2)C1
PAGOCLONE	0	CC(C)CCC(=O)CC1c2ccccc2C(=O)N1c1ccc2ccc(Cl)nc2n1
VIPADENANT	0	Cc1cc(Cn2nnc3c(-c4ccco4)nc(N)nc32)ccc1N
VADADUSTAT	0	O=C(O)CNC(=O)c1ncc(-c2cccc(Cl)c2)cc1O
CEPHALEXIN	0	CC1=C(C(=O)O)N2C(=O)C(NC(=O)C(N)c3ccccc3)C2SC1
ARMODAFINIL (MBX-102)	0	NC(=O)C[S+]([O-])C(c1ccccc1)c1ccccc1
TERIFLUNOMIDE	0	CC(=O)C(C#N)=C(O)Nc1ccc(C(F)(F)F)cc1
BETRIXABAN	0	COc1ccc(NC(=O)c2ccc(C(=N)N(C)C)cc2)c(C(=O)Nc2ccc(Cl)cn2)c1
RIBOCICLIB	0	CN(C)C(=O)c1cc2cnc(Nc3ccc(N4CCNCC4)cn3)nc2n1C1CCCC1
SELICICLIB	0	CCC(CO)Nc1nc(NCc2ccccc2)c2ncn(C(C)C)c2n1
LAROTRECTINIB	0	O=C(Nc1cnn2ccc(N3CCCC3c3cc(F)ccc3F)nc12)N1CCC(O)C1
GLAFENINE	0	O=C(OCC(O)CO)c1ccccc1Nc1ccnc2cc(Cl)ccc12
TG100-115	0	Nc1nc(N)c2nc(-c3cccc(O)c3)c(-c3cccc(O)c3)nc2n1
DAROLUTAMIDE	0	CC(Cn1ccc(-c2ccc(C#N)c(Cl)c2)n1)NC(=O)c1cc(C(C)O)[nH]n1
REBAMIPIDE	0	O=C(NC(Cc1cc(=O)[nH]c2ccccc12)C(=O)O)c1ccc(Cl)cc1
LONIDAMINE	0	O=C(O)c1nn(Cc2ccc(Cl)cc2Cl)c2ccccc12
GANDOTINIB	0	Cc1cc(Nc2cc(CN3CCOCC3)c3nc(C)c(Cc4ccc(Cl)cc4F)n3n2)n[nH]1
RIBOFLAVIN	0	Cc1cc2nc3c(=O)[nH]c(=O)nc-3n(CC(O)C(O)C(O)CO)c2cc1C
Bicalutamide	0	CC(O)(CS(=O)(=O)c1ccc(F)cc1)C(=O)Nc1ccc(C#N)c(C(F)(F)F)c1
Ruxolitinib	0	N#CCC(C1CCCC1)n1cc(-c2ncnc3[nH]ccc23)cn1
Trilostane	0	CC12CCC3C(CCC45OC4C(O)=C(C#N)CC35C)C1CCC2O
Anastrozole	0	CC(C)(C#N)c1cc(Cn2cncn2)cc(C(C)(C)C#N)c1
WP1066	0	CC(NC(=O)C(C#N)=Cc1cccc(Br)n1)c1ccccc1
Tofacitinib	0	CC1CCN(C(=O)CC#N)CC1N(C)c1ncnc2[nH]ccc12
LASSBio-428 (10)	0	Cc1nn(-c2ccccc2)c(Nc2cccc(C(F)(F)F)c2)c1NS(C)(=O)=O
LASSBio-1600 (15)	0	O=C(NN=Cc1c[nH]cn1)C1CCCCC1
LASSBio-1615 (11)	0	O=C(CNc1c(-c2ccccc2)nc2ccccn12)NN=Cc1cccc2ccccc12
LASSBio-1649 (13)	0	Cc1[nH]c2ccccc2c1C=NN(C)C(=O)c1ccc2c(c1)OCO2
LASSBio-1652 (16)	0	CN1C(=O)C(=NNC(=O)c2ccc3c(c2)OCO3)c2ccccc21
LASSBio-1891 (14)	0	Cc1csc(C(=O)NN=Cc2cccnc2)c1N
LASSBio-1962 (8)	0	O=C(Nc1ccccc1)Nc1cnc2ccc([N+](=O)[O-])cc2n1
JAN-GHE-83b26c96-12	0	Cc1ccncc1NC(=O)Cc1cccc(Br)c1
TRY-UNI-714a760b-6	0	Cc1ccncc1NC(=O)Cc1cccc(Cl)c1
DAR-DIA-23aa0b97-17	0	Cc1ccncc1NC(=O)Cc1cncc(C#N)c1
TRY-UNI-714a760b-20	0	Cc1ccncc1NC(=O)Cc1cccc(C#N)c1
EDG-MED0da5ad92-2	0	O=C(Cc1cccc(Cl)c1)Nc1cccnc1
EDG-MED0da5ad92-12	0	Cc1cncc(NC(=O)Cc2cccc(Cl)c2)c1
EDG-MED0da5ad92-13	0	Cc1ccc(NC(=O)Cc2cccc(Cl)c2)cn1
EDG-MED0da5ad92-14	0	Cc1ncccc1NC(=O)Cc1cccc(Cl)c1
