# Supplementary material for: Garbage in, garbage out: how reliable training data improved a virtual screening approach against SARS-CoV-2 MPro
Source: Front Pharmacol. 2023 Jun 22;14:1193282. doi: 10.3389/fphar.2023.1193282 (PMC10323144; doi:10.3389/fphar.2023.1193282)
Supplement: Supplementary file 4 [file DataSheet2.CSV]

SMILES
COc1ccc(C2C(C(=O)c3ccc4c(c3)OCCO4)=C(O)C(=O)N2c2nc3ccc(Cl)cc3s2)cc1
O=C(C1=C(O)C(=O)N(c2nc3ccc(Cl)cc3s2)C1c1ccc(O)cc1)c1ccc2c(c1)OCCO2
COc1ccc(C2C(C(=O)c3ccc(OC)c(OC)c3)=C(O)C(=O)N2c2nc3ccc(Cl)cc3s2)cc1
O=C(C1=C(O)C(=O)N(c2nc3ccc(Cl)cc3s2)C1c1ccccc1)c1ccc2c(c1)OCCO2
O=C(C1=C(O)C(=O)N(c2nc3ccc(Cl)cc3s2)C1c1ccc(F)cc1)c1ccc2c(c1)OCCO2
Cc1[nH]c(C(=O)Nc2ccc(C(=O)NC(Cc3ccccc3)C(=O)O)cc2OC(C)C)c(Cl)c1Cl
CC(C)(C)OC(=O)N1CCN(CCNC(=O)CN2C(=O)C(C)(C)CCc3ccccc32)CC1
CC(C)(C)OC(=O)N1CCN(C(=O)CN2C(=O)CCCc3ccccc32)CC1
CC1C(=O)NC(Cc2ccc(OC(C)(C)C)cc2)C(=O)NCC(=O)N(C)C(Cc2ccccc2)C(=O)N1C
COC(=O)C(Cc1ccccc1)NC(=O)C(C)NC(=O)C(NC(=O)C(NC(=O)CCCNC(=O)OC(C)(C)C)C(C)C)C(C)C
CC1NC(=O)C(Cc2ccccc2)N(C)C(=O)CNC(=O)C(Cc2ccccc2)N(C)C1=O
CC1C(=O)NC(Cc2ccccc2)C(=O)N(C)C(Cc2ccccc2)C(=O)NCC(=O)N1C
CNC(C)C(=O)Nc1ccccc1C(=O)NC(C)C(=O)N(C)C(C)C(=O)Nc1ccccc1C(=O)NC(C)C(=O)O
CC1NC(=O)c2ccccc2NC(=O)C(C)N(C)C(=O)c2ccccc2NC(=O)C(C)N(C)C1=O
COC(=O)c1coc(CN2CCCCC(NC(=O)C(Cc3ccc(OCc4ccccc4)cc3)NC(=O)OC(C)(C)C)C2=O)n1
COC(=O)C(Cc1ccccc1)NC(=O)C(C)NC(=O)C(NC(=O)CCCNC(=O)OC(C)(C)C)C(C)C
CNC(C)C(=O)NC(Cc1ccccc1)C(=O)N(C)C(Cc1ccccc1)C(=O)NCC(=O)O
CNC(C)C(=O)NC(Cc1ccccc1)C(=O)N(C)C(C)C(=O)NC(Cc1ccccc1)C(=O)NC(C)C(=O)O
COC(=O)c1coc(CN2CCCCC(NC(=O)C(Cc3ccccc3)NC(=O)OC(C)(C)C)C2=O)n1
CNC(C(=O)N(C)CC(=O)NC(Cc1ccccc1)C(=O)N(C)CC(=O)O)C(C)OC(C)(C)C
COC(=O)C(Cc1ccccc1)NC(=O)C(C)NC(=O)C(NC(=O)c1ccccc1)C(C)C
CC(N)C(=O)NC(Cc1ccccc1)C(=O)NC(C)C(=O)NC(Cc1ccccc1)C(=O)NC(C)C(=O)O
CC(N)C(=O)NC(Cc1ccccc1)C(=O)N(C)C(C)C(=O)NC(Cc1ccccc1)C(=O)NC(C)C(=O)O
Cc1c(C(=O)Nc2ccccc2)[n+]([O-])c2cc(CN(C)CC=Cc3ccccc3)ccc2[n+]1[O-]
CC(N)C(=O)N(C)C(C)C(=O)NC(COC(C)(C)C)C(=O)NC(Cc1ccccc1)C(=O)N(C)CC(=O)O
CC(C#N)(COC(=O)C1CCCN1C(=O)OCc1ccccc1)NC(=O)c1ccccc1
CC(C#N)(COC(=O)C1CCCN1C(=O)OCc1ccccc1)NC(=O)C1CCCN1C(=O)OCc1ccccc1
O=S(=O)(O)c1ccc(C=NN=c2scc(-c3csc(=NN=Cc4ccc(S(=O)(=O)O)o4)n3-c3ccccc3)n2-c2ccccc2)o1
CC(C)CC(NC(=O)C(C)N(C)C(=O)C(C)N)C(=O)NC(Cc1ccccc1)C(=O)N(C)CC(=O)O
CCOc1ccc(CC(NC(=O)C(C)NC)C(=O)NCC(=O)N(C)C(Cc2ccccc2)C(=O)O)cc1
CC(C)(C)OC(=O)NC1CCCN(CC(=O)NC(Cc2ccccc2)C(=O)Nc2nc3cc(Sc4ccccc4)ccc3[nH]2)C1=O
COC(=O)C(Cc1ccccc1)NC(=O)C(C)NC(=O)CCCNC(=O)OC(C)(C)C
CC1NC(=O)c2ccccc2NC(=O)C(C)N(C)C(=O)C(C)NC(=O)c2ccccc2NC(=O)C(C)N(C)C1=O
CCCOC(=O)C(Cc1ccccc1)NC(=O)CN1CCCC(NC(=O)OC(C)(C)C)C1=O
CNC(C)C(=O)Nc1ccccc1C(=O)N(C)C(C)C(=O)Nc1ccccc1C(=O)NC(C)C(=O)O
CCCC(=O)NC(C(=O)NC(C)C(=O)NC(Cc1ccccc1)C(=O)OC)C(C)C
N=C(OC1OC(COC(=O)c2ccccc2)C(OC(=O)c2ccccc2)C(OC(=O)c2ccccc2)C1OC(=O)c1ccccc1)C(Cl)(Cl)Cl
CC1NC(=O)c2ccccc2NC(=O)C(C)N(C)C(=O)C(C)N(C)C(=O)c2ccccc2NC1=O
CC(OC(C)(C)C)C1NC(=O)CN(C)C(=O)C(Cc2ccccc2)NC(=O)CN(C)C1=O
CNC(Cc1ccccc1)C(=O)NC(C)C(=O)NC(Cc1ccccc1)C(=O)N(C)CC(=O)O
CC(N)C(=O)N(C)C(Cc1ccccc1)C(=O)NCC(=O)N(C)C(Cc1ccccc1)C(=O)O
O=C(OCC1OC(O)C(OC(=O)c2ccccc2)C(OC(=O)c2ccccc2)C1OC(=O)c1ccccc1)c1ccccc1
CNC(C)C(=O)NC(Cc1ccccc1)C(=O)N(C)C(C)C(=O)NC(Cc1ccccc1)C(=O)N(C)C(C)C(=O)O
CC1C(=O)NC(CO)C(=O)NC(Cc2ccccc2)C(=O)N(C)CC(=O)N1C
Cc1c(C)c(OC(=O)OC(C)(C)C)c(C)c2c1CCC(C)(C(OC(=O)c1ccccc1)C(=O)NC(C)(C)C)O2
CCOC(=O)c1c(Br)c(C(=O)Nc2ccc([N+](=O)[O-])cc2)nn1-c1ccccc1
CCOC(=O)c1nn(-c2ccccc2)c(C(=O)Nc2ccc([N+](=O)[O-])cc2)c1Br
CCC(C)C(NC(=O)c1csc(C(NC(=O)c2csc(CNC(=O)OC(C)(C)C)n2)C(C)CC)n1)C(=O)NC(C(=O)OC)C(C)O
CCOC(=O)c1c2c(=O)[nH]c3cc(OC)ccc3c2nn1-c1ccc(OC)cc1
CCOC(=O)c1c2c(nn1-c1ccc(OC)cc1)c(=O)[nH]c1cc(OC)ccc12
CCOC(=O)c1c2c(nn1-c1ccc(OC)cc1)c(=O)[nH]c1ccccc12
CCOC(=O)c1cc(C(=O)Nc2ccc([N+](=O)[O-])cc2)nn1-c1ccccc1
COCC(NC(=O)OC(C)(C)C)C(=O)N1CCCC1C(=O)NC(CO)C(=O)N1CCCC1C(=O)O
CC(=O)OCC1OC(OC(=N)C(Cl)(Cl)Cl)C(OC(C)=O)C(OC(C)=O)C1OC(C)=O
O=C(Nc1ccc([N+](=O)[O-])cc1)c1nn(-c2ccccc2)c(-c2ccccn2)c1Br
CCOC(=O)C(C)=CC(C)=Cc1coc(C(Cc2ccc(OCc3ccccc3)cc2)NC(=O)C(=O)C(N)C(C)CC)n1
CCOC(=O)CN(C(=O)C1(C)CCc2c(C)c(O)c(C)c(C)c2O1)C(C(=O)NCCc1ccccc1)c1ccccc1
COC(=O)CN1C(=O)C(N(C)C(C=Cc2ccccc2)C(=O)OC)C1c1ccc(OC)cc1
COC(=O)c1ccc(-c2ccc(C3C(N4C(=O)c5ccccc5C4=O)C(=O)N3Cc3ccccc3)cc2)cc1
COC(=O)CN1C(=O)C(N(C)C(C(=O)OC)c2ccccc2)C1c1ccc(OC)cc1
COc1ccc(C2C(N(C)C(C(=O)O)c3ccccc3)C(=O)N2CC(=O)O)cc1OC
COC(=O)CN1C(=O)C(N(C)C(C(=O)OC)c2ccccc2)C1c1ccccc1
CN(C(C(=O)O)c1ccccc1)C1C(=O)N(CC(=O)O)C1C=Cc1ccccc1
COC(=O)CN1C(=O)C(N(Cc2ccccc2)C(C(=O)OC)c2ccccc2)C1c1ccccc1
COC(=O)CN1C(=O)C(N(C)C(C(=O)OC)c2ccc(OC)cc2)C1c1ccccc1
COC(=O)CN1C(=O)C(N(C)C(C(=O)OC)c2ccc(OC)cc2)C1c1ccc(OC)cc1
COC(=O)CN1C(=O)C(N(C)C(C(=O)OC)c2ccc3cc(OC)ccc3c2)C1c1ccccc1
COc1ccc2cc(C(C(=O)O)N(C)C3C(=O)N(CC(=O)O)C3c3ccc(OC)c(OC)c3)ccc2c1
COC(=O)CN1C(=O)C(N(C)C(C(=O)OC)c2ccc(OC)cc2)C1c1ccc(C)cc1
COc1ccc(C2C(N(C)C(C(=O)O)c3ccc4cc(OC)ccc4c3)C(=O)N2CC(=O)O)cc1
COc1ccc(C(C(=O)O)N(C)C2C(=O)N(CC(=O)O)C2c2ccccc2)cc1
COc1ccc2cc(C(C(=O)O)N(C)C3C(=O)N(CC(=O)O)C3c3ccccc3)ccc2c1
COc1ccc(-c2ccc(C3C(Oc4ccccc4)C(=O)N3Cc3ccccc3)cc2)cc1
CN(C(C(=O)O)c1ccccc1)C1C(=O)N(CC(=O)O)C1c1ccccc1
COC(=O)c1ccc(-c2ccc(C3C(Oc4ccccc4)C(=O)N3Cc3ccccc3)cc2)cc1
CCOC(=O)CN(C(=O)C1(C)CCc2c(C)c(O)c(C)c(C)c2O1)C(C(=O)NCc1ccccc1)c1ccccc1
CCOC(=O)CN(C(=O)C1(C)CCc2c(C)c(O)c(C)c(C)c2O1)C(C(=O)NC(C)(C)C)c1ccccc1
CCOC(=O)CNC(=O)C(c1ccccc1)N(CC(=O)OCC)C(=O)C1(C)CCc2c(C)c(O)c(C)c(C)c2O1
CCOC(=O)CN(CC(=O)NCc1ccccc1)C(=O)C1(C)CCc2c(C)c(O)c(C)c(C)c2O1
CCOC(=O)CN(C(=O)C1(C)CCc2c(C)c(O)c(C)c(C)c2O1)C(C(=O)NC1CCCCC1)c1ccccc1
CCOC(=O)CN(C(=O)c1ccccc1)C(C(=O)NCCc1ccccc1)c1ccccc1
CCOC(=O)CN(C(=O)C(Cc1ccccc1)NC(=O)CN)C(C(=O)NCCc1ccccc1)c1ccccc1
CCOC(=O)CN(C(=O)C(Cc1ccccc1)NC(=O)CNC(=O)OC(C)(C)C)C(C(=O)NCCc1ccccc1)c1ccccc1
